# Supplementary material for: MiRNAs in Lung Adenocarcinoma: Role, Diagnosis, Prognosis, and Therapy
Source: Int J Mol Sci. 2023 Aug 27;24(17):13302. doi: 10.3390/ijms241713302 (PMC10487838; doi:10.3390/ijms241713302)
Supplement: Supplementary file 1 [file ijms-24-13302-s001.zip]

Archive with 4 entries (4 files):
- appendix S1.pdf
- appendix S2.pdf
- appendix S3.pdf
- appendix S4.pdf
